# Supplementary material for: Impact of Pharmacist Interventions in a Portuguese Hospital: A Study Using the CLEO Multidimensional Tool
Source: Pharmacy (Basel). 2025 Oct 5;13(5):143. doi: 10.3390/pharmacy13050143 (PMC12567203; doi:10.3390/pharmacy13050143)
Supplement: Supplementary file 1 [file pharmacy-13-00143-s001.zip]

Archive with 1 entries (1 files):
- pharmacy-3752495-supplementary.pdf
